# Supplementary material for: Norepinephrine and Serotonin Can Modulate the Behavior of the Probiotic Enterococcus faecium NCIMB10415 towards the Host: Is a Putative Surface Sensor Involved?
Source: Microorganisms. 2022 Feb 22;10(3):487. doi: 10.3390/microorganisms10030487 (PMC8954575; doi:10.3390/microorganisms10030487)
Supplement: Supplementary file 1 [file microorganisms-10-00487-s001.zip]

Archive with 1 entries (1 files):
- microorganisms-1560297-supplementary.pdf
